# Supplementary material for: Genome-wide investigation of the ZF-HD gene family in Tartary buckwheat (Fagopyrum tataricum)
Source: BMC Plant Biol. 2019 Jun 11;19:248. doi: 10.1186/s12870-019-1834-7 (PMC6558689; doi:10.1186/s12870-019-1834-7)
Supplement: Supplementary file 2 — Table S1 List of the 20 FtZF-HD genes identified in this study. (XLS 67 kb) [file 12870_2019_1834_MOESM2_ESM.xls]

## Sheet: ZF-HD gene information
Supplementary Table 1 List of the 20 FtZF-HD genes identified in this study
Group	Gene	Gene ID	Protein length	Mw(KDa)	pI	Location	Domain	Homologous	E-value	Similarity	Localization
MIF	FtMIF1	FtPinG0005108600.01.T01	94	10.2372	4.94	Ft4	ZF-HD	AtMIF2	1.63145e-31	0.712329	Nuclear
Ⅱ	FtZHD17	FtPinG0008243800.01.T01	202	22.7267	9.27	Ft8	ZF-HD	OsZHD1	1.16405e-60	0.447059	Nuclear
Ⅲ	FtZHD11	FtPinG0002717500.01.T01	285	32.0455	8.7	Ft6	ZF-HD	AtZHD6	5.68606e-57	0.460905	Nuclear
Ⅳ	FtZHD7	FtPinG0005109300.01.T01	246	26.9563	9.53	Ft4	ZF-HD	AtZHD8	6.3367e-46	0.481675	Nuclear
Ⅲ	FtZHD14	FtPinG0006417100.01.T01	83	9.3267	9.5	Ft7	ZF-HD	AtMIF1	8.697e-26	0.788462	Nuclear
Ⅰ	FtZHD8	FtPinG0006624100.01.T01	264	28.4503	9.19	Ft4	ZF-HD	AtZHD11	4.55683e-54	0.492823	Nuclear
Ⅰ	FtZHD9	FtPinG0004676400.01.T01	142	15.2889	9.5	Ft5	ZF-HD	AtZHD2	6.45996e-25	0.380597	Nuclear
Ⅳ	FtZHD6	FtPinG0001939400.01.T01	202	22.8157	7.68	Ft3	ZF-HD	AtZHD2	3.17955e-63	0.573099	Nuclear
MIF	FtMIF2	FtPinG0004239500.01.T01	97	10.3585	8.28	Ft5	ZF-HD	AtMIF2	8.74128e-33	0.684932	Nuclear
Ⅰ	FtZHD5	FtPinG0006282800.01.T01	330	34.9506	9.09	Ft3	ZF-HD	AtZHD9	4.25123e-68	0.506494	Nuclear
V	FtZHD10	FtPinG0004998300.01.T01	140	15.6642	10.15	Ft5	ZF-HD	AtZHD2	4.56548e-26	0.386861	Nuclear
Ⅰ	FtZHD4	FtPinG0006040000.01.T01	116	13.3243	8.92	Ft3	ZF-HD	AtZHD11	9.65591e-08	0.421687	Nuclear
Ⅱ	FtZHD2	FtPinG0006669200.01.T01	179	20.0019	9.25	Ft1	ZF-HD	AtZHD3	5.08633e-56	0.485149	Nuclear
Ⅲ	FtZHD15	FtPinG0003598300.01.T01	176	19.3007	9.3	Ft7	ZF-HD	AtZHD2	1.61146e-49	0.502857	Nuclear
Ⅱ	FtZHD1	FtPinG0001863300.01.T01	298	32.8179	8.14	Ft1	ZF-HD	AtZHD3	3.82185e-61	0.485106	Nuclear
Ⅱ	FtZHD13	FtPinG0005060800.01.T01	164	18.7094	9.46	Ft7	ZF-HD	AtZHD1	6.37553e-51	0.516854	Nuclear
Ⅱ	FtZHD3	FtPinG0003220900.01.T01	160	18.3018	9.54	Ft3	ZF-HD	AtZHD4	1.25179e-35	0.444444	Nuclear
Ⅱ	FtZHD16	FtPinG0009244100.01.T01	292	32.8589	7.19	Ft8	ZF-HD	AtZHD4	2.40117e-74	0.454545	Nuclear
MIF	FtMIF3	FtPinG0009524600.01.T01	99	10.7227	8.35	Ft7	ZF-HD	AtMIF2	4.38212e-27	0.520408	Nuclear
Ⅱ	FtZHD12	FtPinG0009086800.01.T01	189	21.0478	9.21	Ft6	ZF-HD	OsZHD1	9.36107e-52	0.492683	Nuclear

## Sheet: ZF-HD gene sequences
Supplementary Table 1 List of the Tartary Buckwheat 20 FtZF-HD genes identified in this study
Gene	Gene ID	Sequence Type	Sequences
FtMIF1	FtPinG0005108600.01.T01	CDS	ATGAAAGGAGATAACGAAGAAGATGAGTACTCAAGCAACACACCTGCGTCGTCATTTACGGTGAGGAACGTGAGATACGGCGAGTGCCGGAGAAATCATGCAGCCGAAATCGGCGGTTATGCCCTAGATGGATGTCGGGAGTTCATGGCGAGTGGAGAAGAAGGGACTGAGGCTTCTCTCGTTTGCGCCGCCTGTGGGTGTCACCGGAGCTACCACCAGAGGGTGGTGGAAACCGAGGTGGTTTCCGAGTGTACTTGTTTTCCGTCGTCGTACGTACATTAG
		Protein	MKGDNEEDEYSSNTPASSFTVRNVRYGECRRNHAAEIGGYALDGCREFMASGEEGTEASLVCAACGCHRSYHQRVVETEVVSECTCFPSSYVH
FtZHD17	FtPinG0008243800.01.T01	CDS	ATGTCGAACCACCCATCAATTCACGAAACAAGGTCGTCATCGTCGTCTTCTCCGCCTCCTTCGCCGCTGTCACTGTCGATTCCTCCGGCGAAGAAGCCAGCTGGGAGATATAGAGAGTGTTTAAAGAACCACGCCGTAGGAATCGGAGGACAGGCAGTCGACGGATGCGGCGAGTTCATGCCGGCGGGAGAAGAAGGCACAATCGACGCTCTCAAGTGTGCCGCCTGCAACTGTCACCGGAATTTCCACCGCAAAGAAGTGGAGCCCACCCATAATGTGGTCCCAATTACTTACTACCCGAACTTCCAATTTCAATCGTTCAACAGCAGAACGAACCCCAGCGGGTACCCGAATCAAAGACAGCTGGCGCTTCCGTCGTGTCAAGAGGCGGAGATGGGA…
		Protein	MSNHPSIHETRSSSSSSPPPSPLSLSIPPAKKPAGRYRECLKNHAVGIGGQAVDGCGEFMPAGEEGTIDALKCAACNCHRNFHRKEVEPTHNVVPITYYPNFQFQSFNSRTNPSGYPNQRQLALPSCQEAEMGSSGRKRFRTKFSSEQKEKMLELAEKIGWRFQKQDDEVIQHFCEENGMKRKVLKVWIHNNKQHYLGKKP
FtZHD11	FtPinG0002717500.01.T01	CDS	ATGGAGTGGAGAAGTCAAGAGAAATCAATGGGGAATCCAAGCTACAAGAATCAAAGCAATCAAGGCTCATCAACCAAACACGCCATTAGTGGGGAAGATCAGAAGAGAAGAGAAGATAGTATTCATGAAGATACTATCTTTAATCCATCACCAGATGCTCATCAAACCCGAATTAGAAGAGATCCGGATCCTGTAGATCCGACCCAGATCGCATCTCAACCTGAACCGATAACCCGATACCGAGAATGCCAGAAGAATCACTCAGCTCATCTGGGTACTCATGTAACCGACGGATGTGGCGAGTTCATGCCGGATGGAGACGACGGAACCCTAGAATCAATGAAATGTGCAGCTTGCGGTTGTCACCGGAATTTCCACCGGAAAGAAACATCCAGCGCC…
		Protein	MEWRSQEKSMGNPSYKNQSNQGSSTKHAISGEDQKRREDSIHEDTIFNPSPDAHQTRIRRDPDPVDPTQIASQPEPITRYRECQKNHSAHLGTHVTDGCGEFMPDGDDGTLESMKCAACGCHRNFHRKETSSAGAGLGVVPAPTPTSNFHISYTRHQTIPGEHSNVMSPFPFRQAPAAHHRRFSDQPPMMAFGDGGDASSEDLNMFRSDGEGYGGVGTSKKRFRTKFTHEQKERMMELAQKIGWRIQKQDENDVQQFCASTGIKRQVFKVWMHNNKQAMKRKQS
FtZHD7	FtPinG0005109300.01.T01	CDS	ATGGAGATTAGCACCACAGCTCCTCCATCCTCAACCTTATCCCCAGAGCCCAACCACCTGATTCACCCCAACGGCGGCCTGAAACGCCATATCCCATCTCCGGCGCCGGCAATTTACAAAGAATGCATGAAGAACCACGCAGCAGCTAGAGGTGGCCACGCCATCGACGGCTGCTGTGAGTATATGGCTTCTCCCAACACCCTCGACCTTCACTGCCTTGCTTGCCGCTGTCACCGCAACTTCCACCGCAAAGAGATTCCGACCACTGGCTCCACCTCCCACTTTACTGAATACCGTCCACACCACCGCCACCACCCTCCTCCTCCACTGACGACAACAAACGTCCGCCGGAGCCCTGATACTCACTCTCCACCGCCGATCTCCTCCTCCTACGCGCTA…
		Protein	MEISTTAPPSSTLSPEPNHLIHPNGGLKRHIPSPAPAIYKECMKNHAAARGGHAIDGCCEYMASPNTLDLHCLACRCHRNFHRKEIPTTGSTSHFTEYRPHHRHHPPPPLTTTNVRRSPDTHSPPPISSSYALVLNSGGNTTPFSRKRHRTKFSQEQKEKMLGFAEKIGWKMQRGIDDSVAKFCGEIGVERGVFKVWMHNHKNIFLKRDLNVDFGNTGNNGNTSNININNNGVGIGIGANGSSSS
FtZHD14	FtPinG0006417100.01.T01	CDS	ATGAAGAAGGCTCAGATTGTGGTGAAGAGATTTTTACGTCGATCGAGCCAGGTTAAGTACACATTGGTGAGATACATGGAGTGCCAAAAGAACCATGCGGCGAGCCTCGGGGGTTACGCTGTGGATGGCTGCAGAGAGTTCATGGCGAGTGGAGAAGAAGGAAGTAGACATGCCTTTGTGTGTGCATCCTGTGGATGCCATAGGAATTTCCATAGGAAAGAGGAGCAAGTCGTCCAACAAGCTTCCTAA
		Protein	MKKAQIVVKRFLRRSSQVKYTLVRYMECQKNHAASLGGYAVDGCREFMASGEEGSRHAFVCASCGCHRNFHRKEEQVVQQAS
FtZHD8	FtPinG0006624100.01.T01	CDS	ATGGGCTTCTTGGCCTACGCCAACGGCGCCCTCAAACGGCATTACCCCACCGCCCCCTCCGTCGTCGTACCAAAGCCGGATTCCCCTCCGCCGCCGATTTCTATCGCGACGGCCGTTTCTTACAAGGAGTGTATGCGCAACCACGCAGCCACCATCGGCGGTCACGCTCTAGACGGCTGCTGTGAGTTCATGCCGTCTCCGACGTTCAATATTTCTGACCCAAACTCCCTTCAGTGCGCCGCTTGCGGGTGCCACCGGAACTTCCACCGTCGAGATCCCGACGACCCTGCTCCTCTTCAACTCCACCGGCAAATCAAAAGTTTCCCTCCTCAGCCTATTCCCTCGGAGTCGCCGTCTTCACCTCCTACTCCGGCGACGTTCGCGTCTGCTCCTCATATG…
		Protein	MGFLAYANGALKRHYPTAPSVVVPKPDSPPPPISIATAVSYKECMRNHAATIGGHALDGCCEFMPSPTFNISDPNSLQCAACGCHRNFHRRDPDDPAPLQLHRQIKSFPPQPIPSESPSSPPTPATFASAPHMLVSLKKSHSGGTPATAPGYHGGSKYPDLSSAGKKRFRTKFSHEQKEKMYEFSEKLGWKLQKIDKTMVEEFCKEIGVGKEVLKVWMHNNKNTLGRIKDINNGGNSGGDTKFAGHFEPVHLVSANASSSSSG
FtZHD9	FtPinG0004676400.01.T01	CDS	ATGCCGCCGTCTCCGGCGAGTTTTAACCCCTCTGATCCAACTTCTCTACGGTGCGCTGCTTGTGGGTGTCACCGGAACTTCCACCGGCCGACTACTCCGGCGACTGCTCCGATGATGAACGGAGGTGGGAGGAAGAGGTTTAGAACCAAGTTTAGTGAGGATCAGAAACAGAGGTTGAGGGATTTCTCTGACAGATTCGGATGGAAGATTCAAAAGATTGATAAAGGGGTTGTTGCTGAATTTTGTAATGAGGTTGGTGTTGGAAGGGAGGTTTTGAAGGTATGGATGCATAATCATAAGAACAGTAACAACATTGGAAGCAGCGTTAATGGCGGAAATGGAGGTGGGGTCCACATTGAAAGTGTTCATCATCATGATCCGAATTCCTCTGGAGATGGG…
		Protein	MPPSPASFNPSDPTSLRCAACGCHRNFHRPTTPATAPMMNGGGRKRFRTKFSEDQKQRLRDFSDRFGWKIQKIDKGVVAEFCNEVGVGREVLKVWMHNHKNSNNIGSSVNGGNGGGVHIESVHHHDPNSSGDGSSSSSGSQ
FtZHD6	FtPinG0001939400.01.T01	CDS	ATGGAATCTGAGAAGGAGGAGCACCAACAACAACTTAACATCCCACCACAATCCCAAATCGAACCTCCCATTTCGCTCAGAAACGGCGGCGGTGACGGCGTTAGATACAGGGAGTGCAAGAAGAACCACGCAGTCAACATGGGCGGGCACGCCGTCGACGGCTGCGGGGAATTCATGCCCGCAGCCGAGGATGGTTCCCCCGACGCCCTCAGATGCGCCGCCTGCAACTGCCACCGCAACTTCCACCGCAAGGAAACCCCTCCGGTGGGCCCAATGTACCCCCAATTCCCGCCACCGGGGTTATACCAGCGCCCACCCGGCGGGTACCCTTACGTGGCCTATCAAGTTCCGATGGCGCTGCCTCCGTCGTCTTCTTCCGGCGGAATGGCCGACGAGATG…
		Protein	MESEKEEHQQQLNIPPQSQIEPPISLRNGGGDGVRYRECKKNHAVNMGGHAVDGCGEFMPAAEDGSPDALRCAACNCHRNFHRKETPPVGPMYPQFPPPGLYQRPPGGYPYVAYQVPMALPPSSSSGGMADEMEELSHPSSSKKRFRSKFTQEQKEKMRVFAERVGWRIQKHDESEVQRFCQELHIDRQVLKVWMHNNKNS
FtMIF2	FtPinG0004239500.01.T01	CDS	ATGAAGAGAGTCGTAAGAAGATCAGAGGAAGCTTCCAGAATCTCAACCCCATCGTCGTTCCCGGCGAGGAGCGTCTGGTACGGCGAGTGTCAGAAGAACCATGCTGCCGGAATTGGAGGCTACGCTGTCGACGGATGCCGGGAATTCATGGCTAGCGCCGAGGAAGGCTCTCCTGGAGCCCTAGCATGCGCCGCCTGTGGGTGTCACCGGAACTTCCATCGCCGTCAGGTTCAAATGGAGGTCGTCTCTGAATGCAGCTCTCCTCCTAACTCATCCACCGGTTACAATTAA
		Protein	MKRVVRRSEEASRISTPSSFPARSVWYGECQKNHAAGIGGYAVDGCREFMASAEEGSPGALACAACGCHRNFHRRQVQMEVVSECSSPPNSSTGYN
FtZHD5	FtPinG0006282800.01.T01	CDS	ATGGAAATTGGCCCTGCCGCTCCGGCGACCTTGAGCTTACCGACAAATCCGAAATCTCCAGACACCGATCATGCTGAAACCCCAACTAGGATCCAGCCAACAAAATCCCTACCCTTCACAAACGGGGTGCTTAAGCGGCACGCGCCACCGCATCTCCCCCACGCGCCGGCATCTTACAAAGAATGCATGAAGAATCACGCAGCGACTATGGGTGGCCATGCCCTCGATGGCTGCGGCGAGTTCATGCCTTCCCCAACGTCAACCCCTTCCGACCCCACTTCCCTCAAATGCGCCGCCTGTGGCTGCCACCGCAACTTCCACCGCCGTGATACCCCCAATTCCTCATCTGACCATAAGCAGCACCCACAACCCCTATCGTCCGCCCCCACAACTACAACC…
		Protein	MEIGPAAPATLSLPTNPKSPDTDHAETPTRIQPTKSLPFTNGVLKRHAPPHLPHAPASYKECMKNHAATMGGHALDGCGEFMPSPTSTPSDPTSLKCAACGCHRNFHRRDTPNSSSDHKQHPQPLSSAPTTTTHVIEYHPHHRHHPPPPPPPPYSGRSPNSQSPPPISSSYYPSSAPHMLLALSGGTGAGGSNVPSSGVIDGLNSPHGTSSFGRKRFRTKFSQDQKQKMHDLAEKLGWKMQKASDDMVTEFCNDVGVERGVFKVWMHNNKNTFGKRDLNGNIRPGNVIGNANDSGGNPVAGGQNGSSGTNESHGYSKNGDGTYGSSTSS
FtZHD10	FtPinG0004998300.01.T01	CDS	ATGGATCCCACCACCCTCCTGTGCGGGGCCTGCGGTTGTCACCGGAGCTTCCACCGGCCTCAGCTCGAGGTCTTCCACCGCCACATCCCACCGTCGTCTCCGGCTACGCCTGCCGCCTCAGCTTCCCCGCAAAGGCTGGCATCTAAGTTCCACAAGACCAAGGAGAAAGATAAGAAGAGCCCTTCTGCTCCGGTGGGCGGAAGTAGAGTCGACTCCGACTCCGGCGGGAAGAAGAGGTTCCGGAGCAAGTTTAGACGGGATCAGAAGAAGAAGATGTTGGAGTTCTCTATGAAGCTTGGATGGAAGTTGGGGAAGACTGATCCTATGGTGATTCAGGAATTCTGCAAGGAAGTGGGTGTTGACAAGCAAGTTTTCAAAGTTTGGATGAATAACAATAAG…
		Protein	MDPTTLLCGACGCHRSFHRPQLEVFHRHIPPSSPATPAASASPQRLASKFHKTKEKDKKSPSAPVGGSRVDSDSGGKKRFRSKFRRDQKKKMLEFSMKLGWKLGKTDPMVIQEFCKEVGVDKQVFKVWMNNNKHTLGNI
FtZHD4	FtPinG0006040000.01.T01	CDS	ATGCCGCTGAGCCATCGCCGGTATCATACAAGAGTGTATGAGAAACCACGCCGCTGGAATCGCGGTCACGCTCTCGACGGCTGCTGCGAGTTTATGCAGCAGACTACAACCGACCTGCGTTGCGCTGCCTGCGGCTGCCACCGCAACTTTCCCGCCGAGACCCTGATGATCCAGCCCTCCATCGCCGCCGAGATCCGGTGCCGGAGACAGTTACTCCGGCAACCAGAACTTTCTATTCCGGTCACCACTTGTCTCTCAAGAAAACCGCTCCGAGTCCCATCTGGCGATAATTTCTCCTGCGACGGGCTCTCCAGTCACCGGGAAAAAGAGATTCAGGACGAAATTTAG
		Protein	MPLSHRRYHTRVYEKPRRWNRGHALDGCCEFMQQTTTDLRCAACGCHRNFPAETLMIQPSIAAEIRCRRQLLRQPELSIPVTTCLSRKPLRVPSGDNFSCDGLSSHREKEIQDEI
FtZHD2	FtPinG0006669200.01.T01	CDS	ATGGTACAATACAAGGAGTGTCTCAAAAACCATGCAGCCTCCATAGGAGGCAATGCATTAGATGGGTGTGGAGAGTTCATCCCCACGGCCGACGGATCCCTCAAGTGCGCCGCCTGCAGCTGCCACCGCAACTTCCACCGGAAAGAGGTTGAAGGCGGAAACTCGACGAATTTCAACTTGAATCATCATCGAACACAACATAACAGTGTTCTGATTGGGCAATTAGGCCCTGATCAAATTATGGGTTTCCCTTCTGTTCTGGGTGCATATAACGCAACGGAAATAGAGGATCGTGGAGACGAGTTAGCGGGTAAGGAGGTTGGAAGGAAGAAGAAGAGGGTTCGGACAAAGTTCAGCCAAGAGCAGAAGGAGAAGATGCTGATGTTTGCTGAGAAAGCA…
		Protein	MVQYKECLKNHAASIGGNALDGCGEFIPTADGSLKCAACSCHRNFHRKEVEGGNSTNFNLNHHRTQHNSVLIGQLGPDQIMGFPSVLGAYNATEIEDRGDELAGKEVGRKKKRVRTKFSQEQKEKMLMFAEKAGWKMVKLEDSAVQQFCQEIGIKRRVLKVWMHNNKHNYANKISITP
FtZHD15	FtPinG0003598300.01.T01	CDS	ATGCCGGCCGGCGAAGAAGGCAGCTTCGACGCTTTCAAATGCGCCGCTTGTGGCTGCCACCGGAACTTTCACCGCAAAGAAACCGACACATCCTCCGCCGCCGCCTCCCCAGAACTCGCCGCCGCTTCTTCAGCTGCATTATACCCCGGCGGACCGCAATTCCCACACCCTCCACCTCCACCGCGGTACTACCACACTCAACATCATCCACCGCCGTACCTCCACCACCCGCAACCACGGCCTTTAGCACTTCCATCAACACTCGGCGGCGGAGAAATGGAGGAGCTTTCAAATCCGAGTAGTAGCGGCGGTGGAAGCGGCGGAAGTGGGAGGAAGAAGAGATTCCGAACAAAATTTACGCATGAACAGAAGGAAAGAATGGCGGAGTTCGCGGAGAGG…
		Protein	MPAGEEGSFDAFKCAACGCHRNFHRKETDTSSAAASPELAAASSAALYPGGPQFPHPPPPPRYYHTQHHPPPYLHHPQPRPLALPSTLGGGEMEELSNPSSSGGGSGGSGRKKRFRTKFTHEQKERMAEFAERIGWRIQKQDEAAVQQLCHDLQISRQVLKVWLHNNKHALARKP
FtZHD1	FtPinG0001863300.01.T01	CDS	ATGGATGCTCCAAGAGAAGAAGTGGAGATCCCAATGCCACTTAATAGTGCATATCCTGGTGCTCATGTCCATGGTCATGTGTCAAACATGTTCCATCAACATCATTACCATGATGAGAAATCACAGACCCACTTGCAAGTATCCTCATCTAATGGGCCACTCATGCCCATAACCCTAAACCATGATCATCATGATTATGAGCATGTGAGGTACAGAGAATGCATGAAGAACCATGCAGCATCCATGGGAGGGAATGTAACAGATGGATGTGGTGAGTTCATGCCATCAGGGGGAGAAGGTACAATTGAAGCTCTAACTTGCTCAGTTTGCAATTGTCACAGAAACTTCCATAGAAAGCAAGTAGAAGGTGATGAGGTAAAGGGCAGAAAGGTAATTAAC…
		Protein	MDAPREEVEIPMPLNSAYPGAHVHGHVSNMFHQHHYHDEKSQTHLQVSSSNGPLMPITLNHDHHDYEHVRYRECMKNHAASMGGNVTDGCGEFMPSGGEGTIEALTCSVCNCHRNFHRKQVEGDEVKGRKVINLGHHKNMNMLLSPARVNGVGVGGYPTTRAVPIIPYNMGSLLVCSDQSDGQDEGGGGGAAGVPASGGSGYMGFPPPTSSQYHSNNQMLKKRFRTKFTPEQKEKMFNFAEKIGWTIQKQEEAAIQHFCHEIGVKRKVLKVWMHNNKHILNKKNSPTANGGSEEKHP
FtZHD13	FtPinG0005060800.01.T01	CDS	ATGTCGTCATCATCAGATAGGTACACGGAGTGCCTGAAGAACCACGCTGCATCAATTGGCGGACACGCACTGGATGGGTGCGGCGAGTTCATGCCGGCCGGCCCCAAAGGCACCCTGGAAGCTCTCACGTGCGCCGCCTGTAACTGCCATCGGAATTTCCATCGGAAAGAGGTGGTGGATTATCCAACCGCCGGACAGCAACAACAAATTCGACCAATTTCATGCTATAAGCCACATCCGGTATTGTTCCGATTTTACCCCTGCGAGGATGGAACGACGTCGTTTGAGAGGAAGAGGGTAAGGACGAAGTTTACGGCAGAGCAGAAGGAGAGGATGCGGCAGGTGGCGGAGAAAGTTGGGTGGCGGCTTCAGAAGAAAGATGAGGCGGCGGTGCAGCGG…
		Protein	MSSSSDRYTECLKNHAASIGGHALDGCGEFMPAGPKGTLEALTCAACNCHRNFHRKEVVDYPTAGQQQQIRPISCYKPHPVLFRFYPCEDGTTSFERKRVRTKFTAEQKERMRQVAEKVGWRLQKKDEAAVQRFCQETGIKRHVFKVWMHNHKHTFANKLPLA
FtZHD3	FtPinG0003220900.01.T01	CDS	ATGCCAAGCTCCGAGCCTTTTAAATGCTCCGCCTGCGGATGTCACCGGAATTTCCATCGGAAGGAGGTTGAAGGCGAAAACCACCATATCCACAACAATGCAATCAAAAGAAGAACAAACGTTAATTCAATGCACCACCATAAGGACACCCTATTAGGGCATTTCGGATCCGGGTCCATTCCTGTAAATGTGGGTTCTGATTCGACTTTATCAGAATCGAATGATGATCATGGAGGTCGAGACGGGTTTGGGATTAGACCGGTCGAAAAGAAAAAGAGGTTTAGAACGAAGTTTAGTGTAGATCAGAAAGAGAAGCTGTTGGATTTCGCAGATAAGGCAGGATGGAAGATGCAGAAATTGGATGAATGTGTTGTTCAACAGTTTTGTCATGAGATTGGG…
		Protein	MPSSEPFKCSACGCHRNFHRKEVEGENHHIHNNAIKRRTNVNSMHHHKDTLLGHFGSGSIPVNVGSDSTLSESNDDHGGRDGFGIRPVEKKKRFRTKFSVDQKEKLLDFADKAGWKMQKLDECVVQQFCHEIGIKRKVLKVWMHNNKHNYATKKLNFVI
FtZHD16	FtPinG0009244100.01.T01	CDS	ATGGATCTTCCTAGTCAAGAAGTGGAGATCCCAATGCCACTTAATAGTGCTTATGGTGGTGCTCATGTTCATGTGACAAACATGATCCATCATGTTGATGGCCATGAACATGAGCATCCTCATGAGCCATCACCAAACCAGTTTCATCAAGTTCCTTCATCAAATGGCCCATTACCCATGACCCAAAACCATGAGCATCATCATGACCATGTGATGAGCCCTAATGGAAACAAGAAGCAAGTAATTAGGTACAGAGAATGCTTGAAAAACCATGCAGCATCCATGGGAGGTAATGCAACAGATGGATGTGGTGAGTTCATGCCATCAGGAGAAGAAGGAACAATTGAAGCTTTAGCTTGTTCAGCATGCAATTGTCATAGGAATTTCCATAGAAAAGAA…
		Protein	MDLPSQEVEIPMPLNSAYGGAHVHVTNMIHHVDGHEHEHPHEPSPNQFHQVPSSNGPLPMTQNHEHHHDHVMSPNGNKKQVIRYRECLKNHAASMGGNATDGCGEFMPSGEEGTIEALACSACNCHRNFHRKEVEGEISSSSPTYHHHLMINSRGRKVINLSHHKNMLSSPVVEAFGGSVPIIPYNIGSLMIPSDQSDDQEEGPGYYIHHSNHHHDQMLKKRFRTKFTPDQKEKMLSFAQKVGWKIQKQEDSVVQQFCQEIGVKRRVLKVWMHNNKHNLAKKNSLTPNVGV
FtMIF3	FtPinG0009524600.01.T01	CDS	ATGAAGCGTCAATCGGCGGCGAGAAGACGATCATCAGAGCAAAACTCAAGAACAAACCCAACAGAAGCTTCTTCATTGCAAGTGAGCTACGGAGAATGCCGTAAGAACCACGCAGCCAAACTCGGCGGTTACGCCGTTGACGGTTGTCGGGAGTTCATGCCTACGTCAAATGACGTCACTTCTCCAGCATCCTTCTTTTGCGCCGCCTGCGGCTGCCACCGTAACTTCCACCGCCCTGAGGTCGAGCCCGAGGTCGTCTCCGATTCATCCTCTCCTACGTCTTCTACTTATAACTAA
		Protein	MKRQSAARRRSSEQNSRTNPTEASSLQVSYGECRKNHAAKLGGYAVDGCREFMPTSNDVTSPASFFCAACGCHRNFHRPEVEPEVVSDSSSPTSSTYN
FtZHD12	FtPinG0009086800.01.T01	CDS	ATGCCAGCTGGCCCCGACGGCTCTCTTGAATCGCTAAAATGCGCAGCGTGTAACTGTCACCGCAACTTCCACCGCAAAGAGGTGGTGGACCCCACATCGCAACAGAATCACCCCATCCTCCATAACAACAACCATCAGATACAAACACCAATCGCTTATTTTCCAAATCCCCATCCTCAACATCCTCCTCACCCTCTTTTCCAATTTTACCCCTACAGCAGATCAGCTCCGGGCGGTTACCCGAATCAAAGGCCGCTAGCTCTCCCGTCGACTTCCGGTGGAGGTAGTCGCGGCGGAGGAGAGATAGAAGAGGCCGAGATGATTTCCGATCCGATGTCAGCGATGGGATTAGGGTCATCATCTGGTAAAAAGAGGTTCAGAACGAAATTCACTACCGAT…
		Protein	MPAGPDGSLESLKCAACNCHRNFHRKEVVDPTSQQNHPILHNNNHQIQTPIAYFPNPHPQHPPHPLFQFYPYSRSAPGGYPNQRPLALPSTSGGGSRGGGEIEEAEMISDPMSAMGLGSSSGKKRFRTKFTTDQKEKMMELAEKVGWRLQKQDEGLIQQFCDETGIKRHVLKVWMHNNKHTLGKKNPS
