# Supplementary material for: Genome-wide investigation of the ZF-HD gene family in Tartary buckwheat (Fagopyrum tataricum)
Source: BMC Plant Biol. 2019 Jun 11;19:248. doi: 10.1186/s12870-019-1834-7 (PMC6558689; doi:10.1186/s12870-019-1834-7)
Supplement: Supplementary file 3 — Table S2 Analysis and distribution of conserved motifs in Tartary buckwheat ZF-HD proteins. (XLS 31 kb) [file 12870_2019_1834_MOESM3_ESM.xls]

## Sheet: Sheet1
Supplementary Table 2 Analysis and distribution of conserved motifs in Tartary buckwheat ZF-HD proteins.
Motif	Width	Best possible match
1	50	TKFTQDQKEKMLEFAEKIGWKIQKQDDDVVQQFCQEIGIKRQVLKVWMHN
2	30	VRYRECMKNHAASIGGHALDGCGEFMPSGE
3	20	EALKCAACGCHRNFHRKEVE
4	8	SFGKKRFR
5	8	NKHTYAKK
6	24	MDLPRQEVEIPMPLNSAYGGAHVH
7	23	VPIIPYNIGSLMICSDQSDDQDE
8	12	YPNQRPLALPST
9	41	TTHFIEYRPHHRHHPPPPLPPPYVRRSPDTQSPPPISSSYY
10	12	RKVINLGHHKNM

## Sheet: Sheet1 (2)
Supplementary Table 2 Analysis and distribution of conserved motifs in multiple plants ZF-HD proteins.
Motif	Width	Best possible match
1	29	VRYRECLKNHAASIGGYAVDGCGEFMPSG
2	29	KKRFRTKFTQEQKEKMLEFAEKLGWRIQK
3	29	QDEDVVQQFCQEIGVKRQVFKVWMHNNKH
4	21	TLDALKCAACGCHRNFHRKEV
5	29	YYHHPPLPFAAYYREPVGYPHMQGQQCTT
6	23	VLQMPAATYYHHHFLYPPMSQHR
7	21	SGGGGAQSSSEDLNMFQDNTS
8	14	MEFDDQEDEEEEEE
9	15	IEYQPHHRHHPPPPP
10	21	DALLCACCGCHRNFHRKNTIF
