# Supplementary material for: Genome-wide investigation of the ZF-HD gene family in Tartary buckwheat (Fagopyrum tataricum)
Source: BMC Plant Biol. 2019 Jun 11;19:248. doi: 10.1186/s12870-019-1834-7 (PMC6558689; doi:10.1186/s12870-019-1834-7)
Supplement: Supplementary file 4 — Table S3 One-to-one orthologous relationships between tartary buckwheat and other seven plant species. (XLS 44 kb) [file 12870_2019_1834_MOESM4_ESM.xls]

## Sheet: Tarary buckwheat-Arabidopsis
Supplementary Table 3 One-to-one orthologous relationships between tartary buckwheat and other seven plant species.
FtZF-HD Gene Name	FtZF-HD Gene ID	AtZF-HD Gene ID
FtZHD4	FtPinG0006040000.01	AT1G69600.1
FtZHD4	FtPinG0006040000.01	AT5G15210.1
FtZHD11	FtPinG0002717500.01	AT2G18350.1
FtZHD11	FtPinG0002717500.01	AT3G50890.1
FtZHD12	FtPinG0009086800.01	AT5G65410.1
FtZF-HD Gene Name	FtZF-HD Gene ID	BvZF-HD Gene ID
FtZHD2	FtPinG0006669200.01	KMT13932
FtZHD3	FtPinG0003220900.01	KMT13932
FtZHD4	FtPinG0006040000.01	KMT07064
FtZHD8	FtPinG0006624100.01	KMT07064
FtZHD12	FtPinG0009086800.01	KMT08617
FtZHD11	FtPinG0002717500.01	KMT09413
FtZHD15	FtPinG0003598300.01	KMT19755
FtZHD15	FtPinG0003598300.01	KMT08617
FtZHD13	FtPinG0005060800.01	KMT08617
FtZF-HD Gene Name	FtZF-HD Gene ID	GmZF-HD Gene ID
FtZHD4	FtPinG0006040000.01	KRH18475
FtZHD4	FtPinG0006040000.01	KRH70724
FtZHD4	FtPinG0006040000.01	KRH50585
FtZHD4	FtPinG0006040000.01	KRH40099
FtZHD7	FtPinG0005109300.01	KRH18475
FtZHD8	FtPinG0006624100.01	KRH18475
FtZHD7	FtPinG0005109300.01	KRH01172
FtZHD8	FtPinG0006624100.01	KRH01172
FtMIF1	FtPinG0005108600.01	KRG93529
FtZHD8	FtPinG0006624100.01	KRH50585
FtZHD8	FtPinG0006624100.01	KRH40099
FtZHD7	FtPinG0005109300.01	KRH40099
FtZHD11	FtPinG0002717500.01	KRH76785
FtZHD12	FtPinG0009086800.01	KRH74513
FtZHD11	FtPinG0002717500.01	KRH28682
FtZHD12	FtPinG0009086800.01	KRH16820
FtZHD11	FtPinG0002717500.01	KRH08258
FtZHD12	FtPinG0009086800.01	KRG99446
FtZHD11	FtPinG0002717500.01	KRH69909
FtMIF3	FtPinG0009524600.01	KRH18477
FtZHD15	FtPinG0003598300.01	KRH16820
FtMIF3	FtPinG0009524600.01	KRG93529
FtMIF3	FtPinG0009524600.01	KRH40102
FtZF-HD Gene Name	FtZF-HD Gene ID	HaZF-HD Gene ID
FtZHD8	FtPinG0006624100.01	OTF85953
FtZHD8	FtPinG0006624100.01	OTG17347
FtZHD9	FtPinG0004676400.01	OTG17347
FtZHD11	FtPinG0002717500.01	OTF93226
FtZHD12	FtPinG0009086800.01	OTG26853
FtZHD15	FtPinG0003598300.01	OTG26853
FtZF-HD Gene Name	FtZF-HD Gene ID	OsZF-HD Gene ID
FtZHD11	FtPinG0002717500.01	Os05t0579300-01
FtZHD12	FtPinG0009086800.01	Os08t0479400-01
FtZHD12	FtPinG0009086800.01	Os09t0466400-01
FtZHD15	FtPinG0003598300.01	Os09t0466400-01
FtZF-HD Gene Name	FtZF-HD Gene ID	SlZF-HD Gene ID
FtZHD4	FtPinG0006040000.01	Solyc02g067310.2.1
FtZHD4	FtPinG0006040000.01	Solyc05g007580.1.1
FtZHD8	FtPinG0006624100.01	Solyc02g067310.2.1
FtZHD7	FtPinG0005109300.01	Solyc02g067310.2.1
FtZHD8	FtPinG0006624100.01	Solyc05g007580.1.1
FtZHD9	FtPinG0004676400.01	Solyc05g007580.1.1
FtZHD11	FtPinG0002717500.01	Solyc02g085160.1.1
FtZHD11	FtPinG0002717500.01	Solyc04g080490.2.1
FtZHD12	FtPinG0009086800.01	Solyc04g014260.1.1
FtZHD12	FtPinG0009086800.01	Solyc05g051420.1.1
FtMIF3	FtPinG0009524600.01	Solyc02g067330.1.1
FtMIF3	FtPinG0009524600.01	Solyc02g087970.1.1
FtZHD13	FtPinG0005060800.01	Solyc04g074990.2.1
FtZF-HD Gene Name	FtZF-HD Gene ID	VvZF-HD Gene ID
FtZHD2	FtPinG0006669200.01	VIT_07s0130g00240
FtZHD4	FtPinG0006040000.01	VIT_01s0026g02450
FtZHD4	FtPinG0006040000.01	VIT_14s0108g00750
FtZHD4	FtPinG0006040000.01	VIT_17s0000g06200
FtZHD8	FtPinG0006624100.01	VIT_01s0026g02460
FtZHD8	FtPinG0006624100.01	VIT_14s0108g00750
FtZHD9	FtPinG0004676400.01	VIT_01s0026g02460
FtZHD9	FtPinG0004676400.01	VIT_14s0108g00750
FtMIF2	FtPinG0004239500.01	VIT_14s0108g00760
FtZHD11	FtPinG0002717500.01	VIT_18s0001g12580
FtZHD12	FtPinG0009086800.01	VIT_18s0001g07140
FtZHD11	FtPinG0002717500.01	VIT_04s0023g01880
FtMIF3	FtPinG0009524600.01	VIT_14s0108g00760
FtZHD15	FtPinG0003598300.01	VIT_18s0001g07140
FtZHD16	FtPinG0009244100.01	VIT_12s0035g01880
