# Supplementary material for: Genome-wide investigation of the ZF-HD gene family in Tartary buckwheat (Fagopyrum tataricum)
Source: BMC Plant Biol. 2019 Jun 11;19:248. doi: 10.1186/s12870-019-1834-7 (PMC6558689; doi:10.1186/s12870-019-1834-7)
Supplement: Supplementary file 5 — Table S4 Primers of sequences. (XLS 30 kb) [file 12870_2019_1834_MOESM5_ESM.xls]

## Sheet: Sheet1
Supplementary Table 4 Primers of sequences
Gene ID	Forward primer (5`- 3`)	Reverse primer (5`- 3`)
FtMIF1	GTGCCGGAGAAATCATGCAG	TACACTCGGAAACCACCTCG
FtMIF2	GGTACGGCGAGTGTCAGAAG	CTCCATTTGAACCTGACGGC
FtMIF3	GACGGTTGTCGGGAGTTCAT	CTCAGGGCGGTGGAAGTTAC
FtZHD1	ACATGGGGTCCTTGTTGGTT	TCCCATGTAACCAGACCCAC
FtZHD2	TAGCGGGTAAGGAGGTTGGA	AAACTGCTGAACCGCGGAAT
FtZHD3	TGCACCACCATAAGGACACC	CGGTCTAATCCCAAACCCGT
FtZHD4	AGCAGACTACAACCGACCTG	AAAGTTCTGGTTGCCGGAGT
FtZHD5	ATCGACGGTCTAAACAGCCC	GCTTCTCTGCCAAATCGTGC
FtZHD6	CGGTGACGGCGTTAGATACA	GGTTTCCTTGCGGTGGAAGT
FtZHD7	TGAATACCGTCCACACCACC	GGAGTTGAGAACTAGCGCGT
FtZHD8	TCCCTCCTCAGCCTATTCCC	CGTGATATCCCGGAGCAGTC
FtZHD9	GCGACTGCTCCGATGATGAA	ACCTCCCTTCCAACACCAAC
FtZHD10	GGCTGGCATCTAAGTTCCACA	CTTGCTCCGGAACCTCTTCTT
FtZHD11	CCCGATACCGAGAATGCCAG	GGCGCTGGATGTTTCTTTCC
FtZHD12	GCAACTTCCACCGCAAAGAG	AGCTGATCTGCTGTAGGGGT
FtZHD13	CGATTTTACCCCTGCGAGGA	TCTTTCTTCTGAAGCCGCCA
FtZHD14	AGAGAGTTCATGGCGAGTGG	GGAAGCTTGTTGGACGACTTG
FtZHD15	CGCGGTACTACCACACTCAA	CGCCGCTACTACTCGGATTT
FtZHD16	CATGACCATGTGATGAGCCCT	TCCTGATGGCATGAACTCACC
FtZHD17	CGCTGTCACTGTCGATTCCT	GCGTCGATTGTGCCTTCTTC
FtH3	GAAATTCGCAAGTACCAGAAGAG	CCAACAAGGTATGCCTCAGC
